# Supplementary material for: Detection of diagnostic somatic copy number alterations from cerebrospinal fluid cell-free DNA in brain tumor patients
Source: Acta Neuropathol Commun. 2024 Nov 20;12:177. doi: 10.1186/s40478-024-01887-9 (PMC11580493; doi:10.1186/s40478-024-01887-9)
Supplement: Supplementary file 2 — Additional file 2. [file 40478_2024_1887_MOESM2_ESM.xlsx]

## Sheet: Supplementary table 1
		Patient characteristics					CSF sample characteristics											NGS									Matched pair tissue analyses
Sample Nr.	Patient ID	Sex	Age at CSF LB	Diagnosis detailed	Diagnosis group	Diagnosis subgroup	CSF LB sampling site	CSF LB sampling timepoint in relation to tissues sampling (prior; after)	CSF LB sampling disease stage (at diagnosis; at progressive diseases (PD); during surveillance)	CSF LB sampling timepoint (detailed)	MRI-suspected LMD at CSF LB	CSF cytological LMD at CSF LB	CSF cell count at CSF LB (ref <5 per µl)	CSF lactate at CSF LB (ref 1,1-2,4 mmol/l)	CSF protein at CSF LB (ref <450 mg/l)	CSF input volume for cfDNA extraction (ml)	cfDNA concentration (ng/ml)	NGS performed (if >3ng total cfDNA)	Mapped read-pairs after quality filtering (CSF)	Genomic coverage (CSF)	Mapped read-pairs after quality filtering (FFPE)	Genomic coverage (FFPE)	SCNA positive	LIQ-CNI	LIQ-CNI # abberant bins	LIQ-CNI ctDNA fraction score	Comparison with EPIC analysis	NGS matched pair CSF-Tissue	Oncocyte FFPE-CNI Analyse (Anzahl bins)	Oncocyte FFPE-CNI Analyse (Anzahl bins log2 unter/über threshold)	Oncocyte FFPE-CNI Analyse (% bins log 2 unter/über threshold)	Oncocyte FFPE-CNI Analyse (fraction score_HighQual)
1	1	female	81.726	Glioblastoma (IDH1 R132H-wildtype, MGMT promoter methylated), CNS WHO grade 4	primary CNS tumor	glioma	lumbar	prior	at diagnosis	1 week before initial diagnosis (biopsy)	no	no	1	2.19	466	1.6	0.230213	no	NA		NA
2	2	male	39.3014	Glioblastoma (IDH1 R132H-wildtype, MGMT promoter methylated), CNS WHO grade 4	primary CNS tumor	glioma	ventricular	after	at PD	1,5 years after initial diagnosis/treatment (surgery, chemotherapy, radiotherapy), at recurrence	yes	yes	NA	4.51	4680	1.4	25.0254	yes	13644227	0.341106	14373544	0.359339	yes	69	418	0.165072	yes	yes	229	483	96	0.73
3	2	male	39.3178	Glioblastoma (IDH1 R132H-wildtype, MGMT promoter methylated), CNS WHO grade 4	primary CNS tumor	glioma	ventricular	after	at PD	1,5 years after initial diagnosis/treatment (surgery, chemotherapy, radiotherapy), at recurrence	yes	yes	NA	4.81	4730	1	52.3187	yes	43357355	1.08393	14373544	0.359339	yes	162	508	0.318898	yes	yes	229	483	96	0.73
4	3	male	37.5315	Astrocytoma (IDH1 R132H-mutant), CNS WHO grade 4	primary CNS tumor	glioma	lumbar	after	at PD	1,5 years after initial diagnosis/treatment (surgery, chemotherapy, radiotherapy)	yes	no	4	1.87	491	2	0.605174	no	NA		NA
5	4	female	51.2329	CNS-DLBCL (germinal center B-cell (GCB) subtype)	primary CNS tumor	primary CNS lymphoma	lumbar	prior	at diagnosis	4 days before initial diagnosis (biopsy)	no	yes	13	2.14	1152	2	619.487	yes	12705634	0.317641	14605676	0.365142	yes	36	51	0.705882	no	yes	48	126	18	0.677296
6	5	male	61.1342	Glioblastoma (IDH-wildtype, MGMT promoter methylated), CNS WHO grade 4	primary CNS tumor	glioma	ventricular	after	at diagnosis	1 day after initial diagnosis (biopsy, VP shunt implantation)	no	no	3	NA	775	2	788.22	yes	22032622	0.550816	15644565	0.391114	yes	113	333	0.339339	yes	yes	119	358	51	0.75
7	6	male	80.5178	Secondary CNS manifestation of early recurrent DLBCL (germinal center B-cell (GCB) subtype)	secondary CNS tumor	secondary CNS lymphoma	lumbar	after	at PD (recurrence)	41 weeks after initial diagnosis/treatment (biopsy, radiochemotherapy)	no	yes	495	6.81	979	2	764.413	yes	21363600	0.53409	NA		yes	85	121	0.702479	no	no
8	7	male	31.9671	Diffuse midline glioma (H3 K27-altered), CNS WHO grade 4	primary CNS tumor	glioma	lumbar	after	at PD	1,5 years after initial diagnosis/treatment (biopsy, chemotherapy, radiotherapy)	yes	yes	3	4.88	15715	1.6	29.832	yes	13417038	0.335426	NA		yes	62	125	0.496	no	no
9	7	male	31.9671	Diffuse midline glioma (H3 K27-altered), CNS WHO grade 4	primary CNS tumor	glioma	lumbar	after	at PD	1,5 years after initial diagnosis/treatment (biopsy, chemotherapy, radiotherapy)	yes	yes	3	4.88	15715	1.6	30.0168	yes	11114536	0.277863	NA		yes	62	124	0.5	no	no
10	8	female	21.5507	Bell's Palsy	control	control	lumbar	NA	at diagnosis	NA	no	no	4	1.53	298	2	9.12083	yes	23487251	0.587181	NA		no	0.16	1	0.16	no	no
11	9	female	22.8959	Idiopathic intracranial hypertension	control	control	lumbar	NA	at diagnosis	NA	no	no	1	1.32	259	2	2.72773	yes	13926453	0.348161	NA		no	0	0	0	no	no
12	10	male	53.8575	Optic atrophy	control	control	lumbar	NA	at diagnosis	NA	no	no	1	1.7	275	1	5.91422	yes	7565043	0.189126	NA		no	0.34	3	0.113333	no	no
13	11	female	50.7726	Tension-type headache	control	control	lumbar	NA	at diagnosis	NA	no	no	7	2.38	530	1	20.2929	yes	19220754	0.480519	NA		no	0.22	2	0.11	no	no
14	12	male	41.474	Pleomorphic xanthoastrocytoma (BRAF-mutant), CNS WHO grade 3	primary CNS tumor	glioma	lumbar	after	at PD	5,5 years after initial diagnosis/treatment (surgery, chemotherapy, radiotherapy)	yes	no	21	6.71	8444	2	176.421	yes	19121679	0.478042	NA		yes	23	167	0.137725	no	no
15	13	female	71.8767	CNS-DLBCL	primary CNS tumor	primary CNS lymphoma	lumbar	prior	at diagnosis	1 day before inconclusive biopsy, 19 weeks before initial diagnosis (biopsy)	no	no	4	2.08	445	2	8.8785	yes	31896329	0.797408	8976395	0.22441	yes	6	53	0.113208	no	yes	55	142	20	0.74
16	14	male	41.6411	Postoperative staphylococcal meningitis, no recurrence of posterior fossa ependymoma group B, CNS WHO grade 2	unclear	unclear	lumbar	after	during surveillance	18 weeks after initial diagnosis/treatment (surgery), suspected postoperative staphylococcal meningitis	yes	no	9	1.69	484	1.9	37.3	yes	22920582	0.573015	10712308	0.267808	no	0	0		no	yes	110	242	35	0.76
17	15	male	53.274	Glioblastoma (IDH-wildtype, MGMT promoter unmethylated), CNS WHO grade 4	primary CNS tumor	glioma	lumbar	prior	at diagnosis	1,5 weeks before initial diagnosis/treatment	no	no	1	1.85	327	1.8	12.237	yes	17357965	0.433949	16137754	0.403444	no	0	0		yes	yes	101	159	23	0.75
18	16	male	26.7616	Oligodendroglioma (IDH-mutant, 1p/19q-codeled), CNS WHO grade 3	primary CNS tumor	glioma	lumbar	after	at PD	3,8 years after initial diagnosis/treatment (surgery, chemotherapy, radiotherapy)	yes	no	1	1.4	301	2	0.554718	no	NA		NA
19	17	male	72.5808	Secondary CNS manifestation of marginal zone lymphoma	secondary CNS tumor	secondary CNS lymphoma	lumbar	prior	at diagnosis	5 weeks before initial diagnosis (biopsy)	no	no	81	3.73	5336	1.9	25.2437	yes	20520159	0.513004	9829092	0.245727	yes	8	59	0.135593	no	yes	34	78	11	0.76
20	18	male	85.1425	Myelodysplastic syndrome with excess Blasts (MDS-EB1) and cervicospinal chloroma	unclear	unclear	lumbar	prior	at diagnosis	3 weeks before initial diagnosis (bone marrow biopsy)	no	no	5	1.88	560	2	4.44531	yes	8099035	0.202476	NA		no	0	0		no	no
21	19	male	56.2548	Brain and leptomeningal metastases from NSCLC (lung adenocarcinoma)	secondary CNS tumor	brain metastasis	lumbar	after	at PD	7,5 years after initial diagnosis/treatment (biopsy, chemotherapy)	no	yes	3	2.07	889	1.9	21.5121	yes	21385084	0.534627	13420012	0.3355	yes	150	421	0.356295	no	no
22	19	male	57	Brain and leptomeningal metastases from NSCLC (lung adenocarcinoma)	secondary CNS tumor	brain metastasis	lumbar	after	at PD	8,3 years after initial diagnosis/treatment (biopsy, chemotherapy)	no	yes	11	1.97	802	NA	NA	yes	17006683	0.425167	13420012	0.3355	yes	69	334	0.21	no	no
23	20	male	69.1562	Adult-type diffuse high grade glioma (IDH wildtype), subtype F (HGG-F), no CNS WHO grade	primary CNS tumor	glioma	lumbar	prior	at diagnosis	1 week before inconclusive biopsy, 1,8 years before initial diagnosis (biopsy)	no	no	2	1.9	542	2	0.430945	no	NA		NA
24	21	male	52.9205	Meningeal melanocytoma recurrence	primary CNS tumor	meningeal melanocytoma	lumbar	after	at PD (recurrence)	12 weeks after initial diagnosis/treatment (resection)	no	no	1	1.79	479	1.9	0.251188	no	NA		NA
25	22	female	54.2192	Meningeal melanocytoma recurrence with diffuse cerebral and spinal seeding	primary CNS tumor	meningeal melanocytoma	lumbar	after	at PD (recurrence)	11,3 years after initial diagnosis/treatment (surgery), 43 weeks after diagnosis/treatment of recurrence with diffuse cerebral and spinal seeding (radiotherapy)	yes	no	5	2.47	799	2	19.0803	yes	20748157	0.518704	NA		no	0	0		no	no
26	23	female	80.8411	Higher grade neuroepithelial neoplasia (MGMT promoter methylated), NOS	primary CNS tumor	glioma	lumbar	prior	at diagnosis	1 week before inconclusive biopsy, 2,5 weeks before cytological LMD diagnosis, 3 weeks before initial diagnosis (biopsy)	no	no	10	5.74	917	1	3.8	yes	21269863	0.531747	14867843	0.371696	yes	57	163	0.349693	yes	yes	120	214	31	0.74
27	24	female	54.4055	MRI-suspected low grade glioma	unclear	unclear	lumbar	NA	at diagnosis	NA	no	no	3	1.77	688	2	4.61797	yes	22570414	0.56426	NA		no	0.1	1	0.1	no	no
28	25	male	62.8986	MRI-suspected lesion of the optic nerve of unclear etiology	unclear	unclear	lumbar	NA	at diagnosis	NA	no	no	0	2.4	341	2	5.67351	yes	34837699	0.870942	NA		no	0	0		no	no
29	26	male	37.211	Neurosarcoidosis	control	control	lumbar	NA	at diagnosis	NA	no	no	11	1.63	284	2	45.0544	yes	26027805	0.650695	NA		no	0.1	1	0.1	no	no
30	27	female	49.937	IgG4-associated orbital inflammation	control	control	lumbar	prior	at diagnosis	9 weeks before initial diagnosis (biopsy)	no	no	3	1.92	285	1.9	18.5395	yes	20872702	0.521818	13099437	0.327486	no	0	0		no	yes	0.37	3	0.4	0.681362
31	28	female	64.0822	MRI-suspected lesion close to olfactory nerve of unclear etiology, most likely inflammatory (steroid-responsive)	unclear	unclear	lumbar	NA	at diagnosis	NA	no	no	3	2.52	418	1.9	20.542	yes	14017006	0.350425	NA		no	0	0		no	no
32	29	female	49.2603	Secondary CNS manifestation of recurrent DLBCL	secondary CNS tumor	secondary CNS lymphoma	lumbar	after	at PD	7,3 years after initial diagnosis/treatment (biopsy, chemotherapy, radiotherapy)	no	no	3	2.01	519	2	0.735455	no	NA		NA
33	30	female	69.6301	Radiologically-suspected amyloid beta-related angiitis	control	control	lumbar	NA	at diagnosis	NA	no	no	0	1.71	191	2	0.122441	no	NA		NA
