# Supplementary material for: Detection of diagnostic somatic copy number alterations from cerebrospinal fluid cell-free DNA in brain tumor patients
Source: Acta Neuropathol Commun. 2024 Nov 20;12:177. doi: 10.1186/s40478-024-01887-9 (PMC11580493; doi:10.1186/s40478-024-01887-9)
Supplement: Supplementary file 3 — Additional file 3. [file 40478_2024_1887_MOESM3_ESM.xlsx]

## Sheet: Overview 
Patient ID	Sample	Diagnostic alteration detected	1p/19q co-del	combined gain 7/loss 10	CDKN2A/B homo del	Statement (e.g. diagnostic relevance for specific diagnosis)
2	CSF1 (Sample ID 2)	no	-	-	-	gain 7 only; WHO essential diagnostic SCNA for glioblastoma: combined +7/-10
	CSF2 (Sample ID 3)	no	-	-	-	gain 7 only; WHO essential diagnostic SCNA for glioblastoma: combined +7/-10
	FFPE tissue	no	-	-	-	loss 10 only; WHO essential diagnostic SCNA for glioblastoma: combined +7/-10
4	CSF (Sample ID 5)	no	-	-	-	no diagnostic SCNAs for CNS lymphoma in WHO classification of CNS tumors
	FFPE tissue	no	-	-	-	no diagnostic SCNAs for CNS lymphoma in WHO classification of CNS tumors
5	CSF (Sample ID 6)	yes	-	-	+	CDKN2A/B homo del diagnostically valuable, partial gains/losses in 7 and 10 only; WHO essential diagnostic SCNA for glioblastoma: combined +7/-10
	FFPE tissue	yes	-	-	+	CDKN2A/B homo del diagnostically valuable, partial gains/losses in 7 and 10 only; WHO essential diagnostic SCNA for glioblastoma: combined +7/-10
6	CSF (Sample ID 7)	no	-	-	-	no diagnostic SCNAs for CNS lymphoma in WHO classification of CNS tumors
7	CSF1 (Sample ID 8)	no	-	-	-	no diagnostic SCNAs for diffuse midline gliomas in WHO classification of CNS tumors
	CSF2 (Sample ID 9)	no	-	-	-	no diagnostic SCNAs for diffuse midline gliomas in WHO classification of CNS tumors
12	CSF (Sample ID 14)	yes	-	-	+	CDKN2A/B homo del diagnostically relevant as WHO desirable diagnostic SCNA for pleomorphic xanthoastrocytoma
13	CSF (Sample ID 15)	no	-	-	-	no diagnostic SCNAs for CNS lymphoma in WHO classification of CNS tumors
	FFPE tissue	no	-	-	-	no diagnostic SCNAs for CNS lymphoma in WHO classification of CNS tumors
14	CSF (Sample ID 16)
	FFPE tissue	yes	-	-	-	Unstable genome diagnostically relevant as WHO desirable diagnostic SCNA for posterior fossa group B (PFB) ependymoma
15	CSF (Sample ID 17)
	FFPE tissue	yes	-	+	+	CDKN2A/B homo del diagnostically valuable, combined +7/-10 diagnostically relevant as WHO essential diagnostic SCNA for glioblastoma
17	CSF (Sample ID 19)	no	-	-	-	no diagnostic SCNAs for CNS lymphoma in WHO classification of CNS tumors
	FFPE tissue	no	-	-	-	no diagnostic SCNAs for CNS lymphoma in WHO classification of CNS tumors
18	CSF (Sample ID 20)
19	CSF1 (Sample ID 21)	yes	-	-	+	CDKN2A/B homo del diagnostically valuable; no diagnostic SCNAs for brain metastases in WHO classification of CNS tumors
	CSF2 (Sample ID 22)	yes	-	-	+	CDKN2A/B homo del diagnostically valuable; no diagnostic SCNAs for brain metastases in WHO classification of CNS tumors
22	CSF (Sample ID 25)
23	CSF (Sample ID 26)	yes	-	-	+	CDKN2A/B homo del diagnostically valuable
	FFPE tissue	yes	-	-	+	CDKN2A/B homo del diagnostically valuable

## Sheet: Data CSF
chromosome	start	stop	Pat2, CSF Sample ID 2	Pat2, CSF Sample ID 3	Pat6, CSF Sample ID 7	Pat4, CSF Sample ID 5	Pat7, CSF Sample ID 8	Pat7, CSF Sample ID 9	Pat5, CSF Sample ID 6	Pat12, CSF Sample ID 14	Pat13, CSF Sample ID 15	Pat14, CSF Sample ID 16	Pat15, CSF Sample ID 17	Pat17, CSF Sample ID 19	Pat18, CSF Sample ID 20	Pat19, CSF Sample ID 21	Pat22, CSF Sample ID 25	Pat23, CSF Sample ID 26	Pat19, , CSF Sample ID 22
hs1	1000001	9000000	0.0702727	0.164364	-0.0276364	-0.623364	-0.000545454	0.006	-0.0768182	-0.131091	0.0162727	-0.000454546	-0.00772727	-0.0246364	0.00781818	-0.342091	-0.0236364	-0.345818	-0.169818		Thresholds -0.1/0.1
hs1	6500001	12000000	0.0689091	0.177909	-0.004	-0.175091	0.00854545	0.00454545	-0.0856364	-0.109909	-0.000636364	-0.0128182	-0.0270909	-0.0128182	-0.00263636	-0.373273	-0.0295455	-0.216818	-0.176455
hs1	9500001	16000000	0.0932727	0.204273	-0.0108182	-0.0106364	-0.00709091	-0.022	-0.081	-0.0798182	0.000727273	-0.0240909	-0.0437273	-0.0299091	-0.0256364	-0.355545	-0.0386364	-0.0644545	-0.178636
hs1	12500001	21000000	0.102364	0.217	-0.0348182	-0.0351818	-0.0439091	-0.0393636	-0.0737273	-0.0835455	-0.00290909	-0.0387273	-0.0481818	-0.0516364	-0.0267273	-0.290909	-0.0518182	-0.0469091	-0.106364
hs1	18500001	24500000	0.11	0.209455	-0.0202727	-0.0300909	-0.036	-0.033	-0.0790909	-0.0649091	0.00718182	-0.0318182	-0.0310909	-0.0264545	0.00509091	-0.267545	-0.0544545	-0.0134545	-0.0810909
hs1	21500001	28000000	0.101	0.169909	-0.00609091	-0.0256364	-0.00945455	-0.00445455	-0.0861818	-0.039	0.0332727	-0.0140909	-0.00809091	-0.004	-0.006	-0.227364	-0.0229091	0.0318182	-0.0797273
hs1	25500001	34000000	0.0840909	0.184636	0.0184545	-0.00345455	0.0121818	0.028	-0.0577273	-0.0113636	-0.00509091	0.00772727	0.000272727	0.002	-0.00136364	-0.206727	-0.00872727	0.0248182	-0.0530909
hs1	29000001	37000000	0.0625455	0.168636	0.00936364	-0.00790909	-0.0327273	-0.0247273	-0.0248182	-0.0350909	-0.0215455	-0.00481818	-0.00827273	-0.0327273	-0.00163636	-0.248364	-0.0251818	0.003	-0.072
hs1	34500001	41500000	0.0832727	0.162455	-0.0130909	0.000181818	-0.0354545	-0.0227273	-0.0338182	-0.0463636	0.0191818	-0.00927273	-9.09091e-05	-0.0374545	0.00218182	-0.250091	-0.0149091	-0.0200909	-0.0738182
hs1	38500001	45500000	0.085	0.168455	-0.017	0.0144545	-0.0326364	-0.0212727	-0.0510909	-0.0607273	0.0218182	-0.0168182	-0.00681818	-0.0251818	-0.0234545	-0.242182	-0.0121818	0.0652727	-0.0699091
hs1	42000001	49000000	0.0880909	0.201091	-0.000727273	-0.00954545	-0.0552727	-0.0475455	-0.0434545	-0.0577273	0.0225455	-0.0120909	-0.0171818	-0.0143636	-0.0208182	-0.275545	-0.0122727	0.0671818	-0.0927273
hs1	46000001	52000000	0.103636	0.235	-0.0294545	-0.024	-0.0405455	-0.0402727	-0.00509091	-0.048	-0.00681818	-0.0227273	-0.0197273	-0.0158182	-0.00827273	-0.316455	-0.0322727	-0.0135455	-0.114727
hs1	49500001	55000000	0.118727	0.267091	-0.0211818	0.0101818	0.0129091	0.008	0.000636364	-0.0400909	-0.0166364	-0.0211818	-0.027	-0.0117273	-0.0125455	-0.303	-0.0194545	0.0161818	-0.0974545
hs1	52500001	58000000	0.118545	0.274	-0.00945455	-0.0328182	0.00827273	0.00790909	-0.0255455	-0.0232727	-0.00245455	-0.00854545	-0.0164545	-0.0161818	0.00709091	-0.312	-0.0103636	-0.00463636	-0.149091
hs1	55500001	61500000	0.123273	0.276727	-0.0248182	-0.0852727	-0.0236364	-0.0231818	-0.0230909	-0.0462727	-0.0241818	-0.0183636	-0.0121818	-0.023	-0.0247273	-0.405364	-0.0207273	-0.0277273	-0.211909
hs1	59000001	64500000	0.133182	0.304182	-0.0318182	-0.0894545	-0.0288182	-0.0315455	-0.0259091	-0.0339091	-0.0549091	-0.0248182	-0.0146364	0.00581818	-0.0498182	-0.427909	-0.0194545	-0.0126364	-0.219364
hs1	62000001	68000000	0.138909	0.309818	-0.0261818	-0.0322727	-0.0159091	-0.00918182	-0.00545455	-0.017	-0.052	-0.0352727	-0.007	0.0179091	-0.0202727	-0.429545	-0.0193636	0.00318182	-0.228455
hs1	65000001	71500000	0.153909	0.326364	-0.00809091	-0.0206364	0.00154545	0.0189091	0.00809091	-0.0267273	-0.0275455	-0.0465455	-0.00727273	0.00254545	-0.0238182	-0.447364	-0.0123636	0.00845455	-0.239091
hs1	69000001	74500000	0.182091	0.371636	-0.0126364	-0.0630909	0.016	0.0270909	0.00981818	-0.0402727	-0.0321818	-0.0311818	-0.0232727	0.000727273	-0.0234545	-0.492455	-0.00372727	-0.0121818	-0.251273
hs1	72000001	78000000	0.179364	0.377	-0.0233636	-0.0352727	-0.000363636	0.0102727	-0.001	-0.0296364	-0.0546364	-0.00781818	-0.0198182	-0.00527273	-0.0170909	-0.491182	0.0100909	-0.0106364	-0.243273
hs1	75000001	81000000	0.174	0.370727	-0.00709091	0.0139091	0.0163636	0.0234545	0.00381818	-0.0170909	-0.097	0.00527273	0.00663636	-0.0145455	0.0177273	-0.478455	0.00472727	-0.00918182	-0.215545
hs1	78500001	85000000	0.186909	0.385545	-0.016	0.0221818	0.0288182	0.0274545	0.0123636	-0.0265455	-0.0430909	0.0174545	0.00490909	-0.00290909	0.0135455	-0.466455	0.00218182	-0.0251818	-0.211909
hs1	81500001	88000000	0.187818	0.354091	-0.0112727	0.0374545	0.0196364	0.013	0.0161818	-0.0228182	-0.0143636	0.0146364	-0.00409091	0.005	-0.0172727	-0.445182	-0.00627273	-0.0113636	-0.209545
hs1	85500001	91000000	0.175455	0.327545	0.00490909	0.0584545	0.0152727	0.004	0.0115455	-0.00809091	-0.0136364	-0.00209091	0.0214545	0.00518182	-0.0174545	-0.443545	-0.00309091	0.00409091	-0.214455
hs1	88500001	95000000	0.136636	0.301636	-0.0189091	0.0567273	-0.00563636	-0.0198182	-0.00290909	-0.00163636	-0.0165455	-0.0174545	0.00990909	-0.00563636	-0.0559091	-0.451545	-0.00990909	-0.00145455	-0.229909
hs1	92000001	98000000	0.129727	0.295909	-0.0243636	0.00118182	-0.00236364	-0.00327273	0.00690909	-0.0139091	-0.039	-0.0135455	-9.09091e-05	0.00536364	-0.0322727	-0.473818	-0.0124545	-0.000363636	-0.233182
hs1	95500001	101500000	0.161727	0.348273	-0.0130909	-0.0339091	0.0114545	0.00945455	0.211	-0.00945455	-0.0305455	0.00363636	0.0486364	0.0151818	0.00136364	-0.473636	0.0164545	-0.000181818	-0.247182
hs1	98500001	106000000	0.187727	0.405091	-0.00218182	-0.213	-0.003	0.00363636	0.379818	-0.0341818	-0.0252727	-0.0107273	0.0407273	0.00854545	-0.00418182	-0.495364	0.0112727	-0.0121818	-0.251364
hs1	102000001	109500000	0.208	0.439273	-0.0167273	-0.757364	-0.0209091	-0.00354545	0.357273	-0.0467273	-0.00727273	-0.0183636	0.0119091	0.00263636	0.01	-0.37	0.00736364	-0.0566364	-0.196909
hs1	106500001	113500000	0.230818	0.489545	0.00272727	-0.951273	-0.0226364	-0.00772727	0.342273	-0.0177273	0.0278182	0.00818182	0.0221818	-0.00672727	0.00945455	-0.0285455	0.0221818	-0.0205455	-0.0528182
hs1	111000001	116500000	0.275545	0.545909	0.0240909	-0.92	-0.00772727	-0.00845455	0.346182	-0.014	0.0174545	-0.00190909	0.0224545	-0.00572727	-0.00672727	0.051	0.00336364	0.00854545	0.0114545
hs1	114000001	119500000	0.304273	0.584636	0.0107273	-0.942	-0.00854545	-0.0143636	0.347727	-0.00609091	0.00990909	0.002	0.0226364	-0.00545455	0.005	0.0323636	-0.004	-0.00654545	0.00118182
hs1	117000001	152000000	0	0	0	0	0	0	0	0	0	0	0	0	0	0	0	0	0
hs7	2000001	8500000	0.159636	0.307727	-0.0221818	0.0245455	0.0599091	0.051	-0.0744545	0.0742727	0.0931818	0.00754545	0.00790909	0.0286364	0.00409091	0.159	0.025	-0.339909	0.0770909
hs7	5500001	11500000	0.194909	0.379545	-0.0206364	0.0296364	0.00709091	0.0128182	-0.0326364	0.0869091	0.117	0.00790909	0	0.0231818	0.0168182	0.0742727	0.0162727	-0.344636	0.0549091
hs7	9000001	14500000	0.225636	0.446909	-0.0301818	-0.00972727	-0.00154545	0.00345455	-0.004	0.0825455	0.0946364	0.00609091	0.000545454	0.0342727	-0.014	0.0371818	0.00527273	-0.341182	0.0336364
hs7	12000001	17500000	0.212545	0.415636	-0.0404545	-0.0138182	0.0177273	-0.00281818	-0.0123636	0.0864545	0.0983636	0.0136364	-0.000454546	0.042	-0.0357273	0.06	0.017	-0.317455	0.0422727
hs7	15000001	20500000	0.203636	0.389273	-0.0435455	0.0460909	0.00736364	-0.0121818	-0.0180909	0.0889091	0.115455	-0.00390909	-0.00845455	0.06	-0.0531818	0.0697273	0.0143636	-0.307	0.0536364
hs7	18000001	23500000	0.189091	0.367455	-0.0362727	0.0646364	0.0114545	0.0170909	-0.0248182	0.0944545	0.102091	-0.000545454	0.000636364	0.0564545	-0.0322727	0.0722727	0.0117273	-0.318909	0.0512727
hs7	21000001	26500000	0.182182	0.341909	-0.0229091	0.0561818	0.0172727	0.0375455	-0.0119091	0.103364	0.0839091	-0.00818182	0.0171818	0.032	-0.011	0.084	-0.00454545	-0.266	0.0630909
hs7	24000001	30000000	0.155364	0.329455	-0.0337273	0.0374545	-0.00790909	0.0111818	-0.0143636	0.0636364	0.062	-0.0284545	-0.00672727	0.0381818	-0.0478182	0.122818	-0.0105455	-0.099	0.0546364
hs7	27000001	33000000	0.159182	0.333455	-0.015	0.0197273	0.00654545	0.019	-0.0342727	0.0597273	0.0629091	-0.0211818	-0.00727273	0.0295455	-0.0305455	0.123455	-0.00527273	0.006	0.0672727
hs7	30500001	36500000	0.166909	0.346909	0.00572727	0.007	-0.0199091	-0.00145455	-0.0340909	0.0543636	0.0557273	-0.00654545	0.00545455	0.0243636	0.0331818	0.082	-0.00972727	-0.00327273	0.0475455
hs7	34000001	40500000	0.158909	0.362545	-0.0230909	0.0275455	-0.00636364	-0.0112727	-0.0261818	0.0682727	0.0578182	-0.00872727	0.00509091	0.0260909	-0.00881818	0.0492727	-0.00590909	-0.0169091	0.0238182
hs7	37500001	43500000	0.172727	0.368636	-0.0261818	-0.00418182	0.0252727	0.00727273	-0.00263636	0.0532727	0.0470909	-0.00954545	0.00309091	0.0284545	-0.0132727	0.0715455	-0.00872727	-0.00245455	0.0500909
hs7	41000001	47500000	0.183545	0.355636	-0.0121818	-0.0138182	-0.00872727	-0.00890909	-0.0333636	0.0325455	0.0844545	0.013	0.00581818	0.0186364	0.0474545	0.0938182	0.0186364	-0.0196364	0.0525455
hs7	44500001	51500000	0.205455	0.393545	0.0248182	0.0396364	-0.00363636	0.0188182	-0.028	0.0617273	0.0909091	0.00809091	-0.00245455	0.0296364	0.0375455	0.0689091	0.0290909	-0.0268182	0.0620909
hs7	48000001	54500000	0.222636	0.458818	0.0333636	0.0189091	0.0337273	0.0224545	0.0145455	0.0485455	0.0666364	0.0146364	-0.00681818	0.00872727	0.0156364	0.00836364	0.0201818	-0.107091	0.0436364
hs7	52000001	67000000	0	0	0	0	0	0	0	0	0	0	0	0	0	0	0	0	0	blacklisted centromeric bins
hs7	55000001	71500000	0	0	0	0	0	0	0	0	0	0	0	0	0	0	0	0	0	blacklisted centromeric bins
hs7	69000001	77500000	0.187182	0.361182	-0.00463636	-0.0424545	-0.0396364	-0.0657273	-0.0359091	0.0155455	0.0422727	-0.0414545	-0.0220909	0.0170909	-0.00263636	0.0689091	-0.0176364	0.104545	0.0819091
hs7	72500001	81500000	0.202455	0.417182	-0.0506364	-0.00481818	0.0333636	0.0127273	0.001	0.0592727	0.0660909	-0.0116364	-0.00636364	0.0572727	-0.00309091	0.076	0.00681818	0.280909	0.072
hs7	78500001	84500000	0.274636	0.566909	-0.0151818	-0.0511818	0.0146364	0.0228182	-0.00581818	0.117364	0.0645455	-0.0123636	0.00590909	0.0629091	-0.00354545	0.0442727	0.000363636	0.329727	0.0366364
hs7	82000001	87500000	0.300182	0.616727	-0.0258182	-0.0234545	0.0283636	0.0244545	-0.0184545	0.103364	0.0866364	0.00427273	-0.00318182	0.0444545	-0.00109091	0.0390909	0.00363636	0.308182	0.0216364
hs7	85000001	90500000	0.343545	0.69	-0.0121818	0.00190909	0.0150909	0.017	-0.0181818	0.0915455	0.0833636	0.00809091	-0.0229091	0.0306364	0.0132727	0.0400909	-0.00745455	0.286364	0.013
hs7	88000001	94000000	0.326364	0.647818	-0.0222727	0.009	-0.0100909	0.006	-0.0115455	0.0921818	0.0792727	-0.00490909	-0.016	0.0292727	0.0154545	0.0387273	-0.00654545	0.280818	0.0126364
hs7	91000001	97500000	0.301364	0.601	-0.0121818	-0.00454545	-0.0246364	-0.0199091	-0.0142727	0.083	0.0842727	0.00581818	0.00454545	0.0452727	0.039	0.0457273	-0.00772727	0.282273	0.0323636
hs7	95000001	101500000	0.282636	0.551273	0.00272727	-0.0182727	-0.0192727	-0.0114545	-0.0798182	0.0525455	0.0586364	0.0103636	0.00918182	0.0484545	0.035	0.0935455	-0.0200909	0.268636	0.0742727
hs7	98000001	105500000	0.245818	0.494364	0.00327273	0.0146364	-0.0113636	-0.00154545	-0.081	0.0533636	0.0891818	0.0146364	-0.00263636	0.0424545	0.0434545	0.0703636	-0.023	0.267364	0.048
hs7	102500001	108500000	0.293364	0.582636	0.00254545	0.0555455	0.0188182	0.024	-0.02	0.0931818	0.120818	0.00927273	0.0213636	0.0499091	0.0266364	0.0794545	0.00809091	0.291091	0.0455455
hs7	106000001	111500000	0.288818	0.580273	-0.00563636	0.0364545	0.0350909	0.0219091	-0.0158182	0.0889091	0.121727	0.0114545	0.0320909	0.0465455	-0.00618182	0.0339091	0.00254545	0.305909	0.0406364
hs7	109000001	115000000	0.267636	0.551636	-0.011	0.0221818	0.0135455	0.00490909	-0.0135455	0.115273	0.107	0.00890909	0.0349091	0.0652727	0.0218182	0.0315455	0.0126364	0.296727	0.0347273
hs7	112500001	118000000	0.255364	0.512727	-0.0106364	0.0623636	0.00645455	0.00454545	-0.00472727	0.121182	0.0957273	0.000545454	0.0291818	0.0619091	0.0108182	0.0612727	0.0177273	0.307273	0.0433636
hs7	115500001	121000000	0.243636	0.495545	0.00436364	0.0211818	0.0305455	0.0189091	0.0647273	0.110273	0.104727	0.000272727	0.0299091	0.0510909	-0.00954545	0.0587273	0.0209091	0.287636	0.0511818
hs7	118500001	124000000	0.261364	0.528182	0.0118182	-0.0167273	0.0355455	0.0345455	0.168545	0.0927273	0.102364	0.0136364	0.0432727	0.0494545	0.0355455	0.049	0.0390909	0.296182	0.0573636
hs7	121500001	127000000	0.288818	0.553182	0.0108182	0.00718182	0.0347273	0.0348182	0.173182	0.0682727	0.0762727	0.0214545	0.0213636	0.0464545	0.0401818	0.0365455	0.0124545	0.298545	0.0488182
hs7	124500001	131000000	0.275182	0.544818	0.00209091	0.0543636	0.0375455	0.0379091	0.146636	0.0701818	0.0941818	-0.00445455	0.000818182	0.0189091	0.00281818	0.0699091	0.006	0.298273	0.0619091
hs7	127500001	135000000	0.266818	0.524909	0.00772727	0.0248182	0.0360909	0.0330909	0.139091	0.0749091	0.102455	-0.0160909	-0.00290909	0.0307273	-0.006	0.113545	0.0121818	0.303455	0.0897273
hs7	132000001	139000000	0.334636	0.621	0.0122727	-0.0132727	0.0280909	0.0251818	0.141091	0.0605455	0.0843636	-0.0168182	-0.00236364	0.0291818	0.0164545	0.0585455	0.00481818	0.284545	0.0730909
hs7	136000001	144000000	0.365909	0.716182	-0.0268182	-0.0353636	-0.0114545	-0.00263636	0.0444545	0.0492727	0.0775455	-0.0158182	0.00409091	0.0180909	0.00563636	0.0430909	-0.00736364	0.280545	0.056
hs7	140000001	147500000	0.353727	0.739909	-0.0254545	-0.110909	-0.0201818	-0.0227273	0.0462727	0.0265455	0.0654545	-0.00345455	-0.00372727	0.0166364	-0.00263636	0.0209091	-0.0265455	0.179	0.0221818
hs7	144500001	151000000	0.365	0.737727	0.0151818	-0.0641818	0.012	0.00918182	0.203091	0.0261818	0.0705455	-0.00263636	0.0115455	0.0252727	-0.008	0.0592727	-0.0139091	0.186364	0.0550909
hs7	148000001	154000000	0.294182	0.606545	-0.000727273	-0.0594545	0.0235455	0.0245455	0.135182	0.0235455	0.0890909	0.00690909	0.0223636	0.0261818	-9.09091e-05	0.0763636	-0.00345455	0.204818	0.051
hs7	151500001	157500000	0	0	0	0	0	0	0	0	0	0	0	0	0	0	0	0	0
hs9	3000001	9500000	0.0163636	0.0574545	-0.00518182	0.0159091	0.00472727	0.0171818	-0.545273	-0.125727	-0.0133636	-0.01	0.0106364	0.0132727	-0.0227273	-0.248818	-0.003	-0.327182	-0.126727
hs9	6500001	12500000	0.0366364	0.119818	0.00927273	-0.0365455	0.0175455	0.0295455	-0.751	-0.165818	-0.0241818	-0.00290909	-0.00872727	-0.00136364	-0.0384545	-0.259727	-0.00709091	-0.336909	-0.124727
hs9	10000001	15500000	0.0438182	0.124636	0.00663636	-0.0481818	0.0199091	0.0113636	-1.19209	-0.179636	-0.0389091	-0.00627273	-0.0293636	-0.0260909	-0.0150909	-0.198909	-0.0143636	-0.343545	-0.117909
hs9	13000001	19000000	0.0387273	0.09	0.00690909	-0.044	0.0276364	0.012	-0.480909	-0.145364	-0.0337273	0.000727273	-0.0101818	-0.00827273	0.0178182	-0.168636	-0.00790909	-0.347182	-0.0957273
hs9	16000001	23000000	0.0533636	0.0889091	-0.0343636	-0.0334545	0.00872727	0.00890909	-0.636182	-0.132545	-0.0233636	0.00463636	0.0149091	0.00172727	0.0133636	-0.167	0.00209091	-0.475091	-0.0976364
hs9	20000001	26000000	0.0453636	0.120455	-0.0323636	-0.0356364	-0.0431818	-0.0411818	-0.980545	-0.147636	0.00636364	0.0130909	0.013	-0.0123636	0.00645455	-0.207455	0.001	-0.563636	-0.111182	hs9	21967750	21994490	CDKN2A	hg19
hs9	23500001	30000000	0.0352727	0.0908182	-0.00236364	-0.0545455	-0.0565455	-0.0654545	-0.500727	-0.168545	-0.00618182	0.0139091	0.0156364	-0.0195455	0.0235455	-0.223818	-0.00281818	-0.302273	-0.116182	hs9	22002902	22009304	CDKN2B	hg19
hs9	27000001	34500000	0.029	0.0618182	-0.0118182	-0.033	-0.0383636	-0.0416364	-0.398364	-0.144455	-0.0177273	0.0186364	0.0304545	0.00236364	0.016	-0.229455	0.00254545	-0.0825455	-0.117364
hs9	30500001	37500000	-0.00163636	-0.006	-0.00390909	0.0134545	-0.0349091	-0.0203636	-0.00590909	-0.139	-0.00427273	0.0120909	0.0127273	-0.0104545	-0.0123636	-0.200182	-0.002	0.152182	-0.0960909
hs9	35000001	72500000	-0.00145455	-0.00490909	-0.00381818	-0.0181818	-0.0474545	-0.0298182	0.0645455	-0.0872727	-0.015	-0.00618182	-0.00372727	-0.00490909	-0.00690909	-0.162727	-0.0122727	0.304545	-0.0922727
hs9	38000001	76000000	0	0	0	0	0	0	0	0	0	0	0	0	0	0	0	0	0
hs9	73500001	80500000	0.0173636	0.0638182	-0.00745455	-0.0413636	-0.0282727	-0.0460909	0.339636	0.0834545	-0.0333636	0.00609091	0.00327273	0.0184545	0.03	-0.165091	0.00545455	0.416545	-0.0993636
hs9	76500001	83500000	-0.00454545	0.00681818	-0.0197273	-0.0465455	-0.0329091	-0.0393636	0.331	0.0718182	-0.0302727	0.00572727	-0.00672727	-0.00427273	0.0191818	-0.192364	-0.00118182	0.359091	-0.107091
hs9	81000001	87000000	0.00445455	-0.0118182	-0.025	-0.0106364	-0.0192727	-0.0186364	0.327	0.0656364	-0.0221818	-0.00754545	-0.0154545	-0.0110909	0.00818182	-0.227545	-0.0165455	0.324364	-0.117
hs9	84500001	90000000	-0.00727273	0.00427273	-0.0321818	-0.0291818	-0.0186364	-0.0189091	0.327182	0.0682727	-0.0306364	-0.0193636	-0.0247273	-0.00227273	-0.015	-0.185545	-0.0220909	0.342091	-0.112364
hs9	87500001	94000000	-0.0192727	-0.00627273	-0.0497273	-0.0727273	-0.00318182	-0.0211818	0.330182	0.0585455	-0.0422727	-0.0376364	-0.0261818	0.00927273	-0.0538182	-0.180818	-0.0286364	0.337182	-0.109727
hs9	90500001	97000000	-0.0112727	-0.0348182	-0.0293636	-0.0418182	-0.0193636	-0.0253636	0.318091	0.0640909	-0.0314545	-0.0223636	-0.0105455	0.00872727	-0.0328182	-0.175	-0.0233636	0.343273	-0.110545
hs9	94500001	100000000	-0.0156364	-0.0523636	0.00481818	-0.00563636	-0.0336364	-0.0259091	0.321636	0.0670909	-0.00772727	-0.0129091	-0.0126364	-0.0173636	-0.00645455	-0.166091	-0.00363636	0.357364	-0.107091
hs9	97500001	103000000	-0.0299091	-0.0422727	0.00281818	0.0166364	-0.0180909	-0.0324545	0.329091	0.0690909	-0.0108182	-0.0229091	-0.0121818	-0.0231818	-0.0271818	-0.163455	0.00281818	0.374545	-0.0725455
hs9	100500001	106000000	-0.00154545	0.0383636	-0.00554545	0.00654545	-0.0152727	-0.0270909	0.342818	0.0721818	-0.0224545	-0.0297273	0.00381818	-0.0114545	-0.0286364	-0.190455	-0.023	0.366182	-0.0936364
hs9	103500001	110000000	0.00363636	0.0475455	-0.0270909	-0.0229091	-0.0421818	-0.0470909	0.330273	0.057	-0.029	-0.0310909	-0.00345455	-0.0189091	-0.0182727	-0.226091	-0.0255455	0.340818	-0.122
hs9	107500001	114500000	-0.0304545	-0.0342727	-0.0324545	-0.0160909	-0.0576364	-0.0738182	0.301273	0.031	-0.0260909	-0.0326364	-0.0264545	-0.0281818	-0.0401818	-0.197273	-0.03	0.362	-0.0930909
hs9	111000001	117500000	-0.0241818	-0.0324545	-0.0143636	0.0128182	-0.039	-0.0481818	0.317909	0.0568182	0.00918182	-0.0225455	-0.004	-0.0147273	-0.0662727	-0.161909	-0.0185455	0.388727	-0.0624545
hs9	115000001	121500000	-0.0177273	-0.0305455	-0.0173636	0.00172727	-0.0418182	-0.0469091	0.352364	0.0652727	0.0205455	-0.00990909	0.019	-0.00463636	-0.0262727	-0.159818	-0.00581818	0.358545	-0.0667273
hs9	118000001	124500000	0.00436364	-0.0289091	0.00681818	-0.00345455	-0.0306364	-0.0263636	0.370182	0.069	0.0182727	0.0112727	0.0154545	0.000727273	0.0241818	-0.157727	0.00754545	0.349364	-0.0723636
hs9	122000001	128000000	-0.0182727	-0.056	-0.0103636	0.0343636	-0.0187273	-0.024	0.330818	0.0689091	0.0179091	-0.0151818	-0.00527273	-0.00272727	-0.0112727	-0.124636	0.000454546	0.403818	-0.0762727
hs9	125000001	131000000	-0.0413636	-0.0869091	-0.016	0.0188182	-0.0334545	-0.0292727	0.299091	0.0265455	0.019	-0.0226364	-0.00590909	-0.0178182	-0.0425455	-0.133455	0.000363636	0.382909	-0.0810909
hs9	128500001	135000000	-0.0437273	-0.0990909	-0.00136364	-0.002	-0.0433636	-0.0389091	0.264091	-0.00709091	-0.00527273	-0.0263636	-0.0145455	-0.0224545	-0.0549091	-0.132909	-0.00827273	0.363636	-0.0837273
hs9	132000001	139000000	-0.033	-0.0579091	-0.0216364	-0.0128182	-0.0369091	-0.0253636	0.259273	0.00790909	-0.0150909	-0.0322727	-0.0272727	-0.00990909	-0.0286364	-0.107273	-0.0346364	0.344727	-0.0883636
hs10	3500001	10500000	0.000545454	0.0326364	-0.0247273	-0.00309091	-0.038	-0.0341818	-0.0518182	-0.148636	-0.0100909	0.00245455	-0.0251818	-0.00518182	-0.0555455	0.0743636	0.000363636	-0.0442727	-0.00454545
hs10	7000001	13500000	0.00118182	0.0221818	-0.011	0.0201818	-0.000727273	-0.0140909	-0.0521818	-0.155636	-0.0317273	0.00318182	-0.0273636	-0.0120909	-0.0242727	0.0675455	-0.0151818	-0.035	-0.01
hs10	11000001	16500000	0.0306364	0.0401818	-0.0135455	0.0402727	0.0165455	0.0120909	-0.0532727	-0.155545	-0.00790909	-0.0175455	-0.0257273	-0.00254545	-0.0118182	0.066	-0.00427273	-0.0112727	-0.000545454
hs10	14000001	21500000	0.0261818	0.067	-0.00572727	-0.0144545	-0.0243636	-0.0163636	-0.0171818	-0.192273	-0.03	-0.0279091	-0.0216364	-0.0141818	0.0105455	-0.004	-0.00172727	-0.0256364	-0.0488182
hs10	17000001	24500000	0.0200909	0.0350909	-0.0167273	-0.0159091	-0.0108182	-0.00963636	-0.0393636	-0.165	-0.0551818	-0.00827273	-0.0172727	-0.00772727	-0.00190909	0.00636364	-0.00963636	-0.0394545	-0.0689091
hs10	22000001	27500000	0.0227273	0.0346364	-0.00563636	0.0394545	0.012	0.00245455	-0.037	-0.137545	-0.0381818	0.001	0.00654545	-0.00990909	0.00227273	0.0312727	-0.00309091	-0.0190909	-0.041
hs10	25000001	30500000	0.00409091	0.0253636	0.011	0.0260909	-9.09091e-05	-0.0141818	-0.0178182	-0.145091	-0.0449091	-0.00390909	-0.00490909	-0.00145455	0.001	0.0153636	-0.00572727	-0.0324545	-0.0358182
hs10	28000001	34500000	-0.0228182	-0.0271818	0.0146364	0.000272727	-0.00190909	-0.00972727	-0.0317273	-0.150455	-0.0330909	-0.0159091	-0.0310909	0.00663636	-0.0266364	0.0368182	-0.0105455	-0.0473636	-0.0355455
hs10	31000001	44000000	0	0	0	0	0	0	0	0	0	0	0	0	0	0	0	0	0
hs10	35500001	50000000	-0.0136364	0.0376364	-0.0410909	-0.0788182	-0.00927273	-0.00363636	-0.111818	-0.136909	-0.052	-0.000636364	0.0203636	0.00372727	0.00409091	0.0416364	0.00381818	-0.0990909	-0.104
hs10	44500001	54500000	-0.0133636	0.0709091	-0.0743636	-0.048	-0.033	-0.0363636	-0.127364	-0.141364	-0.0287273	-0.0190909	-0.00245455	-0.0176364	-0.0224545	0.0320909	-0.00463636	-0.0687273	-0.105273
hs10	52000001	58500000	0.069	0.178182	-0.0216364	-0.0115455	0.00590909	0.0195455	-0.0431818	-0.154091	-0.0158182	-0.00481818	0.000181818	-0.00890909	-0.0212727	-0.189091	0.00763636	0.00345455	-0.161636
hs10	55000001	62500000	0.075	0.164545	-0.0102727	-0.0127273	0.027	0.0423636	0.0806364	-0.161455	-0.0253636	-0.00427273	-0.00563636	-0.0106364	-0.0110909	-0.408182	0.02	-0.00163636	-0.240455
hs10	59000001	65500000	0.0445455	0.0918182	-0.0167273	0.0253636	0.0366364	0.0171818	0.154545	-0.115455	0.000545454	0.00454545	-0.0120909	0.0234545	-0.0297273	-0.368636	0.0163636	0.0136364	-0.232636
hs10	63000001	68500000	0.0220909	0.0611818	-0.00154545	0.0276364	0.0178182	-0.0145455	0.0163636	-0.135182	0.0140909	-0.000909091	0.000818182	0.0169091	-0.0148182	-0.425273	-0.00963636	0.0131818	-0.245182
hs10	66000001	72500000	0.0214545	0.0514545	0.0140909	0.00481818	0.0108182	-0.00936364	-0.0391818	-0.147091	-0.00981818	-0.0163636	-0.0132727	0.0110909	-0.003	-0.420909	-0.0183636	-0.0103636	-0.229
hs10	69500001	77000000	-0.0163636	-0.00654545	0.0168182	0.0327273	0.01	-0.00263636	-0.067	-0.114636	0.00590909	-0.0184545	-0.0160909	0.00245455	-0.0457273	-0.343364	-0.00254545	-0.0126364	-0.181818
hs10	73500001	81500000	-0.0625455	-0.0929091	-0.0119091	-0.0140909	-0.0262727	-0.0246364	-0.0781818	-0.143545	-0.0162727	-0.0416364	-0.0342727	0.00127273	-0.0668182	-0.361091	-0.0202727	-0.031	-0.227091
hs10	77500001	84500000	-0.00272727	-0.0118182	-0.00745455	-0.0397273	-0.0103636	-0.006	-0.00745455	-0.158	-0.0442727	-0.0200909	-0.00127273	0.004	-0.0102727	-0.349091	-0.00836364	-0.0972727	-0.219636
hs10	82000001	87500000	0.0452727	0.0712727	0.0321818	-0.0270909	0.0184545	0.0211818	0.00327273	-0.144455	-0.0175455	0.0295455	0.0234545	-0.00527273	0.0518182	-0.381545	0.00618182	-0.0944545	-0.201
hs10	85000001	90500000	-0.0119091	0.0119091	-0.00163636	-0.0125455	-0.139818	-0.119455	-0.0771818	-0.120545	-0.00490909	0.014	0.007	-0.001	0.0168182	-0.379545	-0.00836364	-0.0399091	-0.235455
hs10	88000001	94000000	-0.0328182	0.00736364	-0.0347273	0.0422727	-0.157182	-0.143636	-0.0780909	-0.133091	-0.0100909	-0.028	-0.0148182	-0.00654545	-0.0512727	-0.401273	-0.0102727	-0.0217273	-0.256091
hs10	91000001	97000000	0.00636364	0.0247273	-0.00163636	0.0377273	0.00654545	0.00581818	-0.056	-0.145455	-0.0256364	-0.0164545	-0.0206364	-0.001	-0.0263636	-0.420636	-0.00863636	0.00536364	-0.246273
hs10	94500001	100000000	-0.000727273	0.00736364	0.00609091	0.0292727	0.00636364	0.0144545	-0.0514545	-0.139909	-0.00536364	-0.0220909	-0.00790909	-0.00654545	-0.0298182	-0.397545	-0.00790909	0.00890909	-0.224
hs10	97500001	104000000	-0.0166364	0.00190909	-0.00863636	0.00936364	-0.0309091	-0.0163636	-0.151545	-0.139545	-0.00372727	-0.0254545	0.00472727	-0.0239091	-0.0280909	-0.377818	-0.0104545	-0.00490909	-0.230545
hs10	100500001	107500000	-0.00627273	-0.00909091	0.00736364	0.00790909	0.00363636	-0.0175455	-0.313545	-0.151455	0.0116364	-0.00154545	0.0113636	-0.0195455	0.00836364	-0.367818	0.001	0.004	-0.219364
hs10	104500001	111000000	0.0360909	0.056	0.0147273	-0.0359091	0.0299091	0.0163636	-0.129455	-0.183182	0.00418182	0.00818182	0.00427273	-0.0184545	0.0348182	-0.414455	-0.00354545	-0.0209091	-0.221727
hs10	108000001	114000000	0.0401818	0.085	0.0174545	0.0994545	0.0209091	0.0233636	-0.00690909	-0.161364	-0.00554545	0.0129091	0.00745455	-0.003	0.0248182	-0.402818	0.00481818	-0.011	-0.213727
hs10	111500001	117000000	0.0352727	0.0576364	9.09091e-05	0.425636	-0.181727	-0.182182	-0.0128182	-0.109818	-0.00845455	0.00536364	-0.00727273	0.00518182	-0.019	-0.362909	0.0117273	0.0113636	-0.193909
hs10	114500001	120500000	0.0327273	0.0570909	-0.00354545	0.533	-0.556182	-0.555455	-0.207818	-0.126909	-0.0351818	0.0138182	-0.00772727	0.00536364	-0.00681818	-0.380455	0.00890909	0.0269091	-0.202545
hs10	117500001	124000000	0.0129091	0.0288182	0.0104545	0.538091	-0.672455	-0.673545	-0.505091	-0.144091	-0.0202727	0.00590909	0.00709091	0.000272727	-0.00663636	-0.361727	0.00390909	0.0127273	-0.200364
hs10	121000001	127500000	0.0298182	0.0571818	-0.00781818	0.595273	-0.689364	-0.670818	-0.550818	-0.132091	-0.00790909	-0.00627273	0.0143636	-0.011	-0.00918182	-0.351636	0.00518182	-0.0226364	-0.203636
hs10	124500001	131500000	0	0	0	0	0	0	0	0	0	0	0	0	0	0	0	0	0
hs19	28500001	34000000	0	0	0	0	0	0	0	0	0	0	0	0	0	0	0	0	0
hs19	31500001	38500000	0.139909	0.271182	-0.0123636	0.0250909	-0.0326364	-0.0592727	0.303636	-0.0488182	0.0965455	-0.0325455	-0.0130909	-0.0210909	-0.0127273	-0.0598182	-0.0207273	-0.0600909	-0.00418182
hs19	34500001	41500000	0.0949091	0.185455	-0.000818182	0.35	-0.0767273	-0.0797273	0.222091	-0.0624545	0.101455	-0.0275455	0.00154545	-0.0407273	-0.000909091	0.140364	-0.02	-0.0470909	0.093
hs19	39000001	46500000	0.104727	0.203273	0.0305455	0.535818	-0.0423636	-0.066	0.0617273	-0.0482727	0.1	0.0129091	0.016	-0.0259091	0.0252727	0.243909	-0.0112727	-0.00618182	0.160455
hs19	42500001	50500000	0.0819091	0.166545	0.0435455	0.545455	-0.00936364	-0.0350909	-0.0606364	-0.0575455	0.123091	0.0222727	0.00618182	-0.0185455	0.0199091	-0.0166364	-0.005	0.0119091	0.0735455
hs19	47500001	55000000	0.0777273	0.134636	0.0168182	0.545455	-0.00572727	-0.0100909	-0.0564545	-0.0701818	0.111727	0.00945455	0.00109091	-0.0388182	0.00509091	-0.493364	-0.008	-0.0148182	-0.126636
hs19	51000001	58000000	0	0	0	0	0	0	0	0	0	0	0	0	0	0	0	0	0

## Sheet: Data Tissue
chromosome	start	stop	Pat15	Pat2	Pat23	Pat5	Pat17	Pat13	Pat14	Pat4
hs1	1000001	9000000	-0.0309091	0.375273	-0.860818	0.00536364	-0.0276364	-0.0455455	-0.0227273	-0.561909		Thresholds -0.2/0.2
hs1	6500001	12000000	-0.0208182	0.421364	-0.529091	-0.0109091	-0.0526364	-0.0173636	-0.0149091	-0.184364
hs1	9500001	16000000	-0.0226364	0.376182	-0.114545	-0.0452727	-0.102727	-0.0815455	-0.0168182	-0.0841818
hs1	12500001	21000000	-0.0258182	0.354818	-0.0614545	-0.0231818	-0.100455	-0.0802727	-0.0374545	-0.0996364
hs1	18500001	24500000	-0.023	0.365364	-0.00627273	-0.0313636	-0.0298182	-0.0246364	-0.0367273	-0.031
hs1	21500001	28000000	-0.0301818	0.333	0.0701818	-0.0680909	0.00554545	-0.0106364	-0.0111818	-0.0189091
hs1	25500001	34000000	-0.00136364	0.395545	0.0281818	-0.01	0.0253636	-0.240091	0.0336364	0.00536364
hs1	29000001	37000000	0.00145455	0.370545	-0.0242727	-0.00318182	-0.0320909	-0.197273	-0.0208182	-0.0100909
hs1	34500001	41500000	0.0120909	0.359	-0.0355455	0.00163636	-0.0130909	0.0351818	-0.0122727	0.0319091
hs1	38500001	45500000	0.0189091	0.405818	0.148182	0.0101818	0.0124545	0.0642727	-0.00527273	0.0647273
hs1	42000001	49000000	-0.00690909	0.384273	0.137	-0.001	-0.0385455	-0.0357273	-0.0313636	-0.0411818
hs1	46000001	52000000	-0.204727	0.346	-0.0377273	0.0275455	-0.0655455	-0.0556364	-0.0337273	-0.0662727
hs1	49500001	55000000	-0.188818	0.401273	-0.0246364	0.0118182	-0.0110909	0.0101818	0.00927273	0.0392727
hs1	52500001	58000000	-0.0109091	0.357818	-0.0357273	0.000545454	-0.00354545	-0.0368182	-0.00418182	-0.00272727
hs1	55500001	61500000	-0.0161818	0.309909	-0.0447273	0.116545	0.00918182	-0.0816364	-0.0109091	-0.0466364
hs1	59000001	64500000	-0.0106364	0.354455	-0.0325455	0.132182	0.0267273	-0.0600909	0.0200909	-0.0525455
hs1	62000001	68000000	0.00390909	0.366455	-0.0237273	0.0382727	0.0196364	0.0522727	0.00427273	0.0610909
hs1	65000001	71500000	0.00245455	0.381909	-0.0208182	0.0678182	0.00509091	0.0586364	0.00854545	0.0675455
hs1	69000001	74500000	-0.00372727	0.365909	-0.0197273	0.0161818	-0.0251818	-0.0547273	0.00154545	-0.0336364
hs1	72000001	78000000	-0.00490909	0.357909	-0.0265455	0.0249091	-0.0218182	-0.0307273	-0.0181818	-0.0101818
hs1	75000001	81000000	0.0178182	0.388364	-0.0255455	-0.0108182	0.00454545	0.0488182	-0.014	0.0549091
hs1	78500001	85000000	0.0187273	0.358	0.00254545	-0.00763636	-0.000272727	0.0676364	-0.0115455	0.0445455
hs1	81500001	88000000	0.00872727	0.363	-0.00654545	0.052	0.0166364	0.0535455	-0.009	0.0822727
hs1	85500001	91000000	-0.0154545	0.383182	-0.0207273	0.0993636	0.0519091	0.0592727	0.000909091	0.107091
hs1	88500001	95000000	-0.0324545	0.381909	-0.0433636	0.0726364	0.0353636	0.0778182	0.003	0.119727
hs1	92000001	98000000	-0.00309091	0.390091	-0.0466364	0.0766364	-0.0117273	0.0178182	-0.00209091	0.0375455
hs1	95500001	101500000	0.00818182	0.380909	-0.0254545	0.315455	-0.0186364	-0.0374545	0.00409091	-0.0118182
hs1	98500001	106000000	-0.00109091	0.403545	-0.0135455	0.450727	0.0421818	0.0333636	0.0161818	-0.140909
hs1	102000001	109500000	-0.00327273	0.398727	-0.0162727	0.377182	0.0337273	0.0856364	0.00472727	-0.594545
hs1	106500001	113500000	-0.0131818	0.371818	-0.0317273	0.406545	0.0647273	0.0675455	0.0154545	-0.752727
hs1	111000001	116500000	-0.0116364	0.372455	-0.0129091	0.359727	0.0145455	0.0147273	0.00554545	-0.783545
hs1	114000001	119500000	0.00354545	0.389818	-0.0305455	0.381909	-0.00127273	0.000909091	-0.00463636	-0.796545
hs1	117000001	152000000	0	0	0	0	0	0	0	0
hs7	2000001	8500000	0.505636	0.0287273	-0.837091	-0.0713636	0.0402727	-0.0270909	0.384818	-0.00836364
hs7	5500001	11500000	0.508455	0.0551818	-0.854727	0.129545	0.0503636	0.0772727	0.402545	0.0405455
hs7	9000001	14500000	0.498818	0.0533636	-0.835727	0.190182	0.0187273	0.0211818	0.398	0.0108182
hs7	12000001	17500000	0.503	0.0406364	-0.823091	0.122636	0.0456364	0.00909091	0.410818	0.0234545
hs7	15000001	20500000	0.493455	0.0583636	-0.828818	0.0673636	0.0739091	0.121182	0.406545	0.120091
hs7	18000001	23500000	0.486182	0.059	-0.845	0.0238182	0.088	0.0983636	0.384182	0.115091
hs7	21000001	26500000	0.487364	0.0650909	-0.708545	-0.0128182	0.084	0.0712727	0.380818	0.0983636
hs7	24000001	30000000	0.474727	0.027	-0.245909	-0.0312727	0.0301818	0.073	0.366182	0.120636
hs7	27000001	33000000	0.479545	0.0356364	-0.0226364	-0.0456364	0.00372727	0.0497273	0.380545	0.0754545
hs7	30500001	36500000	0.459	0.0205455	-0.049	-0.0246364	-0.0643636	-0.0386364	0.342818	-0.0550909
hs7	34000001	40500000	0.445455	0.0311818	-0.0472727	-0.0217273	-0.0353636	-0.0212727	0.337636	-0.00881818
hs7	37500001	43500000	0.468	0.0230909	-0.00636364	-0.0599091	-0.0194545	-0.0607273	0.364455	-0.0166364
hs7	41000001	47500000	0.458455	-0.00163636	-0.00727273	0.0190909	-0.0438182	-0.105636	0.341364	-0.0912727
hs7	44500001	51500000	0.461545	-0.00736364	-0.00490909	0.0476364	-0.0244545	-0.0378182	0.346727	-0.0446364
hs7	48000001	54500000	0.763455	0.0399091	0.0470909	-0.0548182	0.0159091	-0.0761818	0.390727	-0.0639091
hs7	52000001	67000000	0	0	0	0	0	0	0	0	blacklisted centromeric bins
hs7	55000001	71500000	0	0	0	0	0	0	0	0	blacklisted centromeric bins
hs7	69000001	77500000	0.451636	-0.0453636	0.313182	-0.0931818	-0.0585455	-0.112364	0.351909	-0.0926364
hs7	72500001	81500000	0.449636	-0.021	0.502909	0.0132727	-0.0140909	-0.0119091	0.376545	-0.00981818
hs7	78500001	84500000	0.294455	0.0340909	0.516727	0.0752727	0.0216364	-0.0461818	0.372	-0.0307273
hs7	82000001	87500000	0.0532727	0.0559091	0.525636	0.0857273	0.0369091	-0.0243636	0.369091	-0.0162727
hs7	85000001	90500000	0.0146364	0.0541818	0.504545	0.0289091	0.0199091	0.0144545	0.374545	-0.00245455
hs7	88000001	94000000	0.017	0.0466364	0.487545	0.00727273	0.0532727	0.018	0.372364	0.00827273
hs7	91000001	97500000	0.0185455	0.0354545	0.500909	-0.0437273	0.028	0.00172727	0.396	-0.0260909
hs7	95000001	101500000	0.136909	-0.0555455	0.498636	-0.151182	-0.0151818	-0.0708182	0.389636	-0.094
hs7	98000001	105500000	0.385091	-0.01	0.476545	-0.08	0.006	-0.00245455	0.366455	0.00318182
hs7	102500001	108500000	0.493455	0.0652727	0.500545	0.00136364	0.0232727	0.0809091	0.387727	0.125273
hs7	106000001	111500000	0.496545	0.0815455	0.528545	-0.0294545	0.0281818	0.0438182	0.398545	0.0847273
hs7	109000001	115000000	0.485545	0.0641818	0.522455	-0.0471818	0.0244545	0.0446364	0.388727	0.0427273
hs7	112500001	118000000	0.478182	0.0142727	0.517636	-0.0429091	0.0179091	0.0626364	0.381545	0.0986364
hs7	115500001	121000000	0.488273	0.0204545	0.535	0.119909	0.0312727	0.0186364	0.395727	0.0483636
hs7	118500001	124000000	0.512455	0.0454545	0.531364	0.328455	0.026	-0.0464545	0.401091	-0.0371818
hs7	121500001	127000000	0.501091	0.0617273	0.531091	0.246	0.000909091	-0.0546364	0.400273	-0.0162727
hs7	124500001	131000000	0.495091	0.0939091	0.529545	0.253	0.0622727	0.0511818	0.402273	0.102091
hs7	127500001	135000000	0.492091	0.0667273	0.526364	0.256	0.0661818	0.0643636	0.390455	0.0968182
hs7	132000001	139000000	0.495364	0.0585455	0.533636	0.267636	0.00927273	-0.0399091	0.393545	0.0152727
hs7	136000001	144000000	0.605455	0.0656364	0.511091	0.152636	-0.00136364	-0.0830909	0.378909	-0.0402727
hs7	140000001	147500000	0.560636	0.0625455	0.493091	0.117364	0.00263636	-0.0841818	0.353455	-0.0965455
hs7	144500001	151000000	0.491818	0.0795455	0.517182	0.279	0.0471818	-0.0370909	0.370545	-0.0565455
hs7	148000001	154000000	0.464727	0.0597273	0.494273	0.212909	-0.0196364	-0.113636	0.357545	-0.138182
hs7	151500001	157500000	0	0	0	0	0	0	0	0
hs9	3000001	9500000	-0.688	0.643636	-0.854364	-0.409909	0.021	0.00627273	0.0170909	0.0481818
hs9	6500001	12500000	-0.682909	0.637364	-0.837636	-0.664455	0.00336364	-0.0355455	0.019	0.00727273
hs9	10000001	15500000	-0.676636	0.646364	-0.857727	-1.085	-0.0286364	-0.0352727	0.0242727	-0.0218182
hs9	13000001	19000000	-0.669545	0.630909	-0.848091	-0.465273	-0.0399091	-0.0621818	0.0190909	-0.0820909
hs9	16000001	23000000	-1.39418	0.629818	-1.47655	-0.712818	-0.00681818	-0.110545	0.00790909	-0.0621818	hs9	21967750	21994490	CDKN2A	hg19
hs9	20000001	26000000	-2.109	0.668636	-1.89145	-1.16773	0.0236364	-0.0888182	0.00381818	-0.0186364	hs9	22002902	22009304	CDKN2B	hg19
hs9	23500001	30000000	-2.08745	0.655455	-0.599091	-0.631091	-0.0112727	-0.0691818	0.00763636	-0.0592727
hs9	27000001	34500000	-1.92736	0.630182	0.512273	-0.381364	0.0194545	-0.0600909	0.00181818	-0.0399091
hs9	30500001	37500000	-1.136	0.647091	0.993636	0.0335455	0.0540909	0.00190909	0.00345455	0.0335455
hs9	35000001	72500000	-0.456545	0.611	1.02527	0.0601818	0.0201818	-0.00436364	-0.0187273	0.00781818
hs9	38000001	76000000	0	0	0	0	0	0	0	0
hs9	73500001	80500000	0.0303636	0.634	0.851909	0.279182	-0.0102727	-0.0563636	0.0301818	-0.0441818
hs9	76500001	83500000	0.0329091	0.612	0.846091	0.270818	-9.09091	-0.033	0.007	-0.06
hs9	81000001	87000000	0.0105455	0.595818	0.832818	0.305091	-0.0216364	-0.0754545	-0.0177273	-0.0643636
hs9	84500001	90000000	-0.00418182	0.613273	0.827818	0.326182	-0.0589091	-0.141273	-0.0113636	-0.0868182
hs9	87500001	94000000	-0.00781818	0.594	0.837273	0.276818	-0.0622727	-0.139909	-0.0179091	-0.0684545
hs9	90500001	97000000	-0.00890909	0.599727	0.841727	0.220455	-0.0136364	-0.0717273	-0.0277273	-0.0246364
hs9	94500001	100000000	0.000272727	0.627273	0.843273	0.319182	-0.00609091	-0.006	-0.00554545	-0.00772727
hs9	97500001	103000000	0.0111818	0.632636	0.849273	0.345	0.0144545	0.0322727	0.0290909	0.082
hs9	100500001	106000000	0.00354545	0.604182	0.848091	0.332545	-0.0105455	0.0208182	-0.00227273	0.0450909
hs9	103500001	110000000	-0.009	0.604182	0.844364	0.392182	-0.0328182	-0.0200909	-0.0274545	-0.0361818
hs9	107500001	114500000	-0.007	0.587818	0.828636	0.397182	-0.0102727	0.00236364	-0.00981818	0.0113636
hs9	111000001	117500000	0.015	0.626455	0.848727	0.325455	0.0247273	0.0458182	0.00654545	0.0812727
hs9	115000001	121500000	0.0212727	0.604273	0.866182	0.340364	0.00918182	0.0460909	0.009	0.0541818
hs9	118000001	124500000	0.0223636	0.593	0.877	0.338727	0.0113636	0.0270909	0.00745455	0.003
hs9	122000001	128000000	0.0188182	0.645909	0.869455	0.311273	0.0554545	0.0688182	0.0169091	0.0728182
hs9	125000001	131000000	0.0106364	0.638727	0.853636	0.309727	0.0127273	0.0147273	0.0144545	0.0471818
hs9	128500001	135000000	-0.00163636	0.625636	0.837636	0.273364	-0.018	-0.0287273	-0.00727273	-0.00745455
hs9	132000001	139000000	-0.00272727	0.676636	0.835545	0.185455	-0.0516364	-0.0682727	-0.011	-0.0341818
hs10	3500001	10500000	-0.700273	-0.560364	0.00463636	-0.0320909	0.0676364	0.0234545	-0.00536364	0.0550909
hs10	7000001	13500000	-0.719364	-0.568182	-0.000818182	-0.0535455	0.0425455	-0.0130909	0.0167273	0.0725455
hs10	11000001	16500000	-0.706091	-0.561727	0.000909091	-0.0380909	0.0618182	0.00854545	0.0205455	0.0706364
hs10	14000001	21500000	-0.692545	-0.563091	-0.0210909	-0.0913636	-0.004	-0.072	-0.00336364	-0.0327273
hs10	17000001	24500000	-0.694909	-0.550636	-0.0165455	-0.0928182	-0.0130909	-0.0710909	0.00654545	-0.0105455
hs10	22000001	27500000	-0.704273	-0.575727	-0.00763636	-0.0297273	0.0105455	0.0152727	0.0313636	0.0752727
hs10	25000001	30500000	-0.733	-0.569364	-0.0261818	-0.00845455	-0.0332727	-0.00327273	0.013	-0.00636364
hs10	28000001	34500000	-0.730909	-0.577818	-0.0287273	0.0108182	-0.0274545	-0.0267273	0.00290909	-0.032
hs10	31000001	44000000	0	0	0	0	0	0	0	0
hs10	35500001	50000000	-0.760909	-0.601909	-0.0621818	-0.145273	-0.0826364	-0.159364	-0.0511818	-0.154091
hs10	44500001	54500000	-0.772909	-0.625545	-0.081	-0.109	-0.0720909	-0.0866364	-0.0492727	-0.089
hs10	52000001	58500000	-0.498636	-0.529818	-0.0267273	0.0273636	-0.00209091	-0.00827273	0.006	-0.0217273
hs10	55000001	62500000	-0.485455	-0.523	-0.0165455	0.156364	0.0547273	0.0266364	-0.00109091	0.00463636
hs10	59000001	65500000	-0.696091	-0.537818	-0.0151818	0.212636	0.0835455	0.102091	0.0312727	0.100455
hs10	63000001	68500000	-0.692818	-0.519091	-0.0150909	0.102182	0.0482727	0.0744545	0.0326364	0.0882727
hs10	66000001	72500000	-0.708909	-0.514818	-0.0102727	-0.0135455	0.0146364	-0.0114545	0.0177273	0.0147273
hs10	69500001	77000000	-0.701182	-0.494545	-0.009	-0.0217273	0.0806364	0.0801818	0.0349091	0.107182
hs10	73500001	81500000	-0.733545	-0.577273	-0.0417273	-0.0256364	0.00418182	-0.0201818	-0.00172727	-0.00909091
hs10	77500001	84500000	-0.758455	-0.601455	-0.0421818	-0.0818182	-0.0503636	-0.115273	-0.0186364	-0.107091
hs10	82000001	87500000	-0.716273	-0.550273	-0.00381818	-0.120091	-0.0457273	-0.0940909	0.000181818	-0.0894545
hs10	85000001	90500000	-0.727273	-0.584636	-0.0300909	-0.0795455	-0.0321818	0.0300909	-0.0206364	-0.0108182
hs10	88000001	94000000	-0.723818	-0.577727	-0.0498182	-0.0354545	0.0393636	0.137182	0.00245455	0.126909
hs10	91000001	97000000	-0.628091	-0.532909	-0.0108182	-0.059	0.007	0.0129091	0.0136364	0.0376364
hs10	94500001	100000000	-0.460455	-0.548636	0.00109091	-0.0607273	0.0131818	0.000818182	0.00363636	0.0480909
hs10	97500001	104000000	-0.630727	-0.570364	-0.0320909	-0.162273	0.00163636	0.00290909	-0.0222727	0.0309091
hs10	100500001	107500000	-0.711182	-0.546091	-0.02	-0.305636	-0.0199091	-0.00390909	0.0139091	-0.0209091
hs10	104500001	111000000	-0.683545	-0.585818	-0.00618182	-0.141273	-0.0344545	-0.0324545	0.0217273	-0.066
hs10	108000001	114000000	-0.689909	-0.591273	-0.00972727	-0.068	0.0176364	-0.0126364	0.0181818	0.0989091
hs10	111500001	117000000	-0.701	-0.556455	0.00263636	0.0287273	0.0557273	0.0300909	0.0248182	0.430364
hs10	114500001	120500000	-0.694	-0.577364	0.00527273	-0.188818	-0.000181818	-0.0798182	-0.00154545	0.456636
hs10	117500001	124000000	-0.711727	-0.593636	-0.005	-0.513	-0.0143636	-0.0878182	-0.00890909	0.453455
hs10	121000001	127500000	-0.712909	-0.563	-0.0116364	-0.536273	-0.00936364	-0.0149091	-0.0105455	0.520364
hs10	124500001	131500000	0	0	0	0	0	0	0	0
hs19	28500001	34000000	0	0	0	0	0	0	0	0
hs19	31500001	38500000	-0.00236364	0.636091	0.0236364	0.167091	-0.0948182	-0.110636	-0.0333636	-0.0456364
hs19	34500001	41500000	0.00945455	0.586091	0.0130909	0.126364	-0.0744545	-0.0303636	-0.0373636	0.244818
hs19	39000001	46500000	0.0229091	0.532	0.0146364	-0.0448182	-0.0246364	0.064	0.00936364	0.429091
hs19	42500001	50500000	0.0450909	0.475455	0.022	-0.145	0.07	0.399273	0.0486364	0.515364
hs19	47500001	55000000	0.0390909	0.472636	0.0248182	-0.177545	0.00745455	0.509364	0.0204545	0.496727
hs19	51000001	58000000	0	0	0	0	0	0	0	0
